# Supplementary material for: Biological Control of Escherichia coli O157:H7 in Dairy Manure-Based Compost Using Competitive Exclusion Microorganisms
Source: Pathogens. 2024 Apr 27;13(5):361. doi: 10.3390/pathogens13050361 (PMC11124295; doi:10.3390/pathogens13050361)
Supplement: Supplementary file 1 [file pathogens-13-00361-s001.zip]

Archive with 1 entries (1 files):
- pathogens-2973159-supplementary.pdf
